# Supplementary material for: Disentangling Counter‐Empathy: Developing a Three‐Dimensional Model and Measure of Dispositional Counter‐Empathy
Source: J Pers. 2025 Oct 7;94(4):584–601. doi: 10.1111/jopy.70023 (PMC13359305; doi:10.1111/jopy.70023)
Supplement: Supplementary file 2 — Data S1: jopy70023‐sup‐0002‐DataS1.xlsx. [file JOPY-94-584-s001.xlsx]

## Sheet: Sheet1
Scale	Item	Item Text	F1.1 Counter-Empathy	F2.1 Positive Counter-Empathy	F2.2 Negative Counter-Empathy	F3.1 Schadenfreude	F3.2 Gluckschmerz	F3.3 Sadism	F4.1 Schadenfreude	F4.2 Gluckschmerz	F4.3 Everyday Sadism	F4.4 Affective Sadism	F5.1 Schadenfreude	F5.2 Gluckschmerz	F5.3 Everyday Sadism	F5.4 Affective Sadism	F5.5 Favour Fall
VICE - Schadenfreude	VICE_1	I like it when people in movies have bad endings.	0.462245	0.504721	-0.00677352	0.438869	0.0414973	0.106811	0.4777	0.0708668	-0.0301123	0.130019	0.54784	0.0115947	-0.0472156	0.0917385	-0.0161798
VICE - Schadenfreude	VICE_10	I find it entertaining when I see someone get splashed by a car driving through a puddle.	0.418024	0.49519	-0.0468249	0.422372	-0.0023019	0.112219	0.560022	0.0279683	-0.185572	0.222699	0.651223	0.00950705	-0.209276	0.157665	-0.0628012
VICE - Schadenfreude	VICE_11	It can be satisfying when someone else gets fired.	0.541614	0.327136	0.269404	0.31089	0.290407	0.0754837	0.242212	0.305352	0.11059	0.0352881	0.384657	0.298642	0.0879845	-0.072204	-0.0509057
VICE - Schadenfreude	VICE_12	I sometimes enjoy seeing people humiliate themselves.	0.599594	0.707323	-0.0629969	0.64422	0.0260073	0.0984351	0.625781	0.0717078	0.0646008	0.0658989	0.754701	-0.00629595	0.0373443	0.0150475	-0.0668294
VICE - Schadenfreude	VICE_2	I enjoy it when couples in movies end up breaking up.	0.541046	0.559976	0.0245271	0.403681	0.0176776	0.257547	0.422138	0.0323631	0.0602768	0.226798	0.446458	0.000231519	0.0470094	0.20753	-0.00238779
VICE - Schadenfreude	VICE_4	It can be funny seeing someone face unreasonably bad luck in a game.	0.557546	0.635645	-0.0357859	0.626674	0.0735456	0.0172209	0.656679	0.125799	-0.0486432	0.0521822	0.794186	0.0194208	-0.0752856	-0.00842971	-0.038198
VICE - Schadenfreude	VICE_5	I love stories where the “hero” ends up failing.	0.588199	0.630519	0.00417431	0.517934	0.0420567	0.184614	0.503236	0.0709211	0.0871088	0.139677	0.557902	-0.00620703	0.0713956	0.11887	0.00147588
VICE - Schadenfreude	VICE_6	It can be amusing hearing about someone losing big at a casino.	0.605334	0.604079	0.0511049	0.523147	0.0996041	0.143697	0.535997	0.132186	0.0205066	0.142119	0.657243	0.0925418	-0.00618638	0.0693151	-0.0600451
VICE - Schadenfreude	VICE_7	It can be fun to watch “fail” videos.	0.420881	0.639994	-0.194829	0.683967	-0.0373315	-0.0902348	0.742799	0.0283016	-0.119176	-0.0235471	0.855571	-0.140511	-0.141027	-0.0411466	-0.00629878
VICE - Schadenfreude	VICE_9	It would be pretty funny to hear about someone suddenly getting diarrhea.	0.425312	0.521019	-0.0655629	0.459288	-0.00655729	0.0910777	0.504547	0.0262241	-0.0408247	0.116795	0.589063	-0.0204803	-0.0612098	0.0764081	-0.049239
VICE - Gluckschmerz	VICE_13	When someone’s social media post gets a ton of likes, I can't help but feel a bit sour.	0.531198	-0.166842	0.782198	-0.228719	0.624824	0.240261	-0.220006	0.581127	0.0083463	0.281123	-0.0577975	0.787947	-0.0202081	0.0490006	-0.0955776
VICE - Gluckschmerz	VICE_15	I feel a bit bothered when I see someone who is well put together.	0.520303	-0.218505	0.824995	-0.264296	0.664462	0.222026	-0.169826	0.622581	-0.148634	0.357685	-0.0155765	0.817345	-0.178267	0.114123	-0.0592486
VICE - Gluckschmerz	VICE_16	I sometimes feel a little out of sorts when someone else's success is celebrated.	0.525453	-0.240395	0.854406	-0.240185	0.717353	0.153933	-0.216279	0.678913	-0.058231	0.240174	-0.0369268	0.854716	-0.0876254	-0.00792665	-0.0618829
VICE - Gluckschmerz	VICE_18	I feel bitter when others succeed.	0.603555	-0.208038	0.910071	-0.235653	0.754292	0.208473	-0.239538	0.711149	0.00431717	0.260739	-0.0804818	0.871785	-0.0209691	0.0233512	-0.0287871
VICE - Gluckschmerz	VICE_19	I hate when good things happen to other people.	0.621231	-0.141118	0.858517	-0.256564	0.663782	0.337959	-0.167235	0.613975	-0.0988696	0.445087	-0.0753122	0.776215	-0.118385	0.236717	0.012387
VICE - Gluckschmerz	VICE_20	When a friend receives compliments, I feel secretly annoyed.	0.567351	-0.0975604	0.749725	-0.265706	0.539476	0.402851	-0.204662	0.483443	-0.0123828	0.449672	-0.0528616	0.776071	-0.046987	0.205361	-0.158909
VICE - Gluckschmerz	VICE_22	I feel pain at the sight of another’s good fortune.	0.591973	-0.177257	0.863535	-0.279199	0.670543	0.317285	-0.226272	0.618332	-0.0435771	0.391743	-0.109678	0.807613	-0.0663808	0.170771	-0.0274551
VICE - Gluckschmerz	VICE_24	Very successful people are repulsive.	0.553753	-0.0540245	0.68742	-0.0688165	0.595586	0.145517	0.00518971	0.576318	-0.137633	0.271642	-0.0374145	0.461371	-0.128863	0.210651	0.281683
VICE - Affective Sadism	VICE_25	There is a certain pleasure in irritating someone on their worst day.	0.622645	0.431245	0.251639	0.146327	0.106451	0.508027	0.316964	0.0834046	-0.118584	0.594413	0.274882	0.15391	-0.128108	0.53942	0.0330611
VICE - Affective Sadism	VICE_26	Sad people are easy targets, so I like to torture them.	0.503105	0.324519	0.228481	-0.102103	-0.0327085	0.736602	0.159711	-0.0955335	-0.181177	0.860349	0.0316466	0.105178	-0.189543	0.823719	0.000665526
VICE - Affective Sadism	VICE_27	I like to kick people when they’re down.	0.53857	0.346202	0.245852	-0.100032	-0.0273211	0.772701	0.112565	-0.0924039	-0.0827781	0.834492	0.0393465	0.176698	-0.0980799	0.757341	-0.0933102
VICE - Affective Sadism	VICE_28	When someone is angry, I like to get them more worked up.	0.682711	0.569793	0.174274	0.230293	0.0237276	0.584298	0.275169	0.000130832	0.13104	0.514472	0.252122	0.105321	0.116838	0.472607	-0.0414137
VICE - Affective Sadism	VICE_29	I like to make insecure people feel worse about themselves.	0.594313	0.420639	0.230674	-0.052123	-0.0475699	0.815765	0.0566453	-0.111259	0.114044	0.752732	-0.0631883	0.102596	0.106476	0.732647	-0.0351497
VICE - Affective Sadism	VICE_31	I like to pick fights with people who seem really happy.	0.601117	0.348649	0.314178	-0.0854918	0.0445128	0.763483	0.0831473	-0.0176743	-0.0180142	0.787573	0.0380641	0.251094	-0.0351496	0.691777	-0.102283
VICE - Affective Sadism	VICE_33	I see the satisfaction of others as an opportunity to dampen their spirits.	0.638778	0.257678	0.453008	-0.119124	0.196476	0.689692	0.0662701	0.137456	-0.0919867	0.768724	0.0552523	0.390907	-0.11066	0.634483	-0.0777708
VICE - Affective Sadism	VICE_35	I enjoy tormenting others when they are too happy.	0.672118	0.292611	0.453955	-0.134027	0.170721	0.770626	-0.0160374	0.10306	0.0577754	0.755704	-0.0874919	0.328808	0.0473867	0.67226	-0.0216615
VICE - Affective Sadism	VICE_36	I feel a sense of accomplishment when I can undermine someone’s happiness.	0.635651	0.334903	0.367814	0.00220911	0.16147	0.60518	0.142758	0.118498	-0.0403106	0.648401	0.0966296	0.261333	-0.0500203	0.572206	0.00580652
VAST - Vicarious Sadism	VAST_1	In video games, I like the realistic blood spurts.	0.440086	0.718237	-0.254623	0.581508	-0.189197	0.17673	0.578246	-0.15206	0.0903856	0.112611	0.474172	-0.376911	0.0984003	0.24092	0.169323
VAST - Vicarious Sadism	VAST_2	I sometimes replay my favorite scenes from gory slasher films.	0.373159	0.545084	-0.149766	0.322817	-0.186878	0.333201	0.317203	-0.182507	0.148975	0.234156	0.193345	-0.271225	0.156789	0.337724	0.104731
VAST - Vicarious Sadism	VAST_3	I enjoy watching cage fighting (or MMA), where there is no escape.	0.341108	0.679325	-0.326286	0.507886	-0.283224	0.218414	0.504445	-0.254036	0.114433	0.133015	0.368922	-0.447808	0.126404	0.283926	0.152014
VAST - Vicarious Sadism	VAST_5	In car-racing, it’s the accidents that I enjoy most.	0.429318	0.431095	0.0330644	0.307553	0.0244407	0.205717	0.411541	0.0376536	-0.102777	0.270667	0.341447	-0.084072	-0.099449	0.307126	0.147819
VAST - Vicarious Sadism	VAST_7	I love the YouTube clips of people fighting.	0.5288	0.744397	-0.181454	0.550611	-0.158352	0.281648	0.502686	-0.132179	0.19805	0.156548	0.448755	-0.255066	0.196681	0.234084	0.064896
VAST - Direct Sadism	VAST_10	I was purposely cruel to someone in high school.	0.446814	0.448963	0.0340812	0.325391	0.0287393	0.20583	0.26155	0.0384984	0.177118	0.106958	0.266823	-0.00905398	0.17051	0.11391	0.0207171
VAST - Direct Sadism	VAST_11	I enjoy hurting my partner during sex (or pretending to).	0.520599	0.442653	0.124201	0.113342	-0.0373614	0.558533	-0.0545906	-0.0756876	0.489504	0.272367	-0.222977	-0.0828084	0.507411	0.37458	0.116278
VAST - Direct Sadism	VAST_12	I can dominate others using fear.	0.535	0.543564	0.0347984	0.298399	-0.0380164	0.403229	0.0616093	-0.051081	0.550688	0.0807563	-0.0348537	-0.111611	0.560248	0.173894	0.0796317
VAST - Direct Sadism	VAST_13	I enjoy making people suffer.	0.667823	0.606039	0.119545	0.260004	-0.0230516	0.58496	0.0177824	-0.0539906	0.623192	0.223092	-0.100349	-0.0568778	0.632498	0.306851	0.064892
VAST - Direct Sadism	VAST_14	I enjoy mocking losers to their face.	0.645847	0.650796	0.0479477	0.332179	-0.0582376	0.525895	0.180582	-0.0732923	0.449555	0.261545	0.0506956	-0.131189	0.459991	0.356386	0.109079
VAST - Direct Sadism	VAST_16	I enjoy tormenting animals – especially the nasty ones.	0.383316	0.37762	0.0370429	0.0877396	-0.0992859	0.477901	0.0812634	-0.126221	0.192624	0.359499	-0.155828	-0.215585	0.218845	0.506104	0.226898
VAST - Direct Sadism	VAST_8	I enjoy physically hurting people.	0.579411	0.592731	0.0335816	0.181796	-0.151946	0.680395	0.0704388	-0.189253	0.448886	0.408799	-0.114994	-0.167927	0.463478	0.519956	0.0850357
VAST - Direct Sadism	VAST_9R	I would never purposely humiliate someone.	0.512023	0.489115	0.0657688	0.398928	0.0870633	0.158352	0.16305	0.100615	0.446392	-0.0948755	0.213551	0.0385864	0.437582	-0.087957	-0.0114097
TPS - Favour Fall	TP_10	People who are tall poppies should be cut down to size.	0.495776	0.075356	0.483436	0.145291	0.500695	-0.0313823	0.189633	0.512227	-0.142376	0.0916265	-0.0116653	0.0973876	-0.109887	0.205214	0.585765
TPS - Favour Fall	TP_13	Very successful people sometimes need to be brought back a peg or two, even when they have done nothing wrong.	0.462079	0.0189259	0.504864	0.0998854	0.516718	-0.0453229	0.127422	0.524572	-0.12032	0.0654719	-0.0747848	0.118223	-0.0854861	0.177243	0.583572
TPS - Favour Fall	TP_15	People who always do a lot better than others need to learn what it’s like to fail.	0.464919	0.141075	0.378798	0.284111	0.472271	-0.169032	0.282888	0.504416	-0.111595	-0.0665264	0.0909996	-0.00268741	-0.0751751	0.0768793	0.622589
TPS - Favour Fall	TP_18	People who are very successful get too full of their own importance.	0.40423	0.0186449	0.43924	0.286611	0.60158	-0.369659	0.19339	0.643058	-0.0428972	-0.296674	-0.0584994	-0.0364146	0.0151052	-0.0951931	0.819782
TPS - Favour Fall	TP_19	Very successful people usually succeed at the expense of other people.	0.347774	0.0340649	0.3587	0.234298	0.477897	-0.269039	0.150714	0.509379	-0.00914385	-0.225677	-0.126274	-0.108389	0.0497854	-0.00936937	0.767042
TPS - Favour Fall	TP_2	It’s good to see very successful people fail occasionally.	0.570852	0.15888	0.480445	0.336119	0.593459	-0.207589	0.312201	0.630987	-0.100494	-0.102314	0.265838	0.22301	-0.0800136	-0.0694132	0.453194
TPS - Favour Fall	TP_3	Very successful people often get too big for their boots.	0.400219	0.0209961	0.432197	0.284819	0.592196	-0.363703	0.207104	0.633727	-0.0659472	-0.277915	0.00233052	0.0107674	-0.0163346	-0.109684	0.736296
TPS - Favour Fall	TP_5	With school, it’s probably better for students to rank near the middle of the class than be the very top student.	0.321255	0.0160728	0.347507	0.0436502	0.335647	0.0150281	0.108672	0.337079	-0.142203	0.125183	-0.073329	0.0422753	-0.113931	0.223074	0.446767
TPS - Favour Fall	TP_7	Very successful people who fall from the top usually deserve their fall from grace.	0.360132	0.139318	0.261517	0.313034	0.387418	-0.238695	0.230822	0.424441	0.00819796	-0.211635	0.068893	-0.0639314	0.0475763	-0.0632596	0.547844
TPS - Favour Fall	TP_8	Those who are very successful ought to come down off their pedestals and be like other people.	0.342676	-0.0569099	0.449111	0.214187	0.598044	-0.373433	0.232042	0.63811	-0.231711	-0.190646	-0.0257312	-0.0234691	-0.184558	0.000811827	0.830758
SSIS - Sadism	SSIS_1	I enjoy seeing people hurt.	0.634018	0.619552	0.0672315	0.323274	-0.0319513	0.493563	0.0590608	-0.0517818	0.629287	0.127415	0.0510375	0.00880787	0.619248	0.149533	-0.073147
SSIS - Sadism	SSIS_10	Sometimes I get so angry I want to hurt people.	0.533845	0.386865	0.197823	0.357405	0.228889	0.0833593	0.00137396	0.241405	0.612933	-0.260793	0.0339879	0.105233	0.612622	-0.226604	0.0789691
SSIS - Sadism	SSIS_2	I would enjoy hurting someone physically, sexually, or emotionally.	0.518889	0.517546	0.0437234	0.226478	-0.0683177	0.480986	-0.141628	-0.104806	0.809333	0.0125901	-0.179813	-0.0344098	0.805069	0.071731	-0.0717892
SSIS - Sadism	SSIS_3	Hurting people would be exciting.	0.588918	0.607743	0.0286199	0.270974	-0.098818	0.554645	-0.119366	-0.139802	0.879406	0.0451874	-0.114733	-0.00313239	0.864572	0.0747333	-0.162409
SSIS - Sadism	SSIS_4	I have hurt people for my own enjoyment.	0.505495	0.576798	-0.0333375	0.319873	-0.101789	0.410906	-0.111657	-0.130368	0.903457	-0.115066	-0.111863	-0.073766	0.89426	-0.0525506	-0.114056
SSIS - Sadism	SSIS_5	People would enjoy hurting others if they gave it a go.	0.409731	0.390545	0.0534356	0.26997	0.0374659	0.204042	0.0114042	0.0348911	0.509418	-0.0896432	0.0140081	-0.00172273	0.505559	-0.05276	0.00171736
SSIS - Sadism	SSIS_6	I have fantasies which involve hurting people.	0.546577	0.438653	0.157785	0.334624	0.150577	0.196702	-0.0962725	0.147617	0.793653	-0.255882	-0.0482362	0.100101	0.787093	-0.228271	-0.0189855
SSIS - Sadism	SSIS_7	I have hurt people because I could.	0.437994	0.439606	0.0339264	0.265271	-0.00823716	0.287554	-0.106428	-0.0247175	0.741055	-0.141815	-0.113405	-0.0271881	0.737171	-0.0840198	-0.036066
SSIS - Sadism	SSIS_8R	I wouldn’t intentionally hurt anyone.	0.346399	0.317729	0.0581742	0.195875	0.0265967	0.207556	0.0176423	0.021061	0.373763	-0.00782251	0.0156777	0.0135811	0.370153	0.0131209	-0.00729525
SSIS - Sadism	SSIS_9	I have humiliated others to keep them in line.	0.567615	0.5039	0.113179	0.345687	0.0858372	0.275653	0.106111	0.0856073	0.495778	-0.00611605	0.116977	0.0454109	0.489742	0.0136948	0.00929687
SS - Malicious Schadenfreude	CRY_10	I like to see someone successful get fired.	0.580723	0.170704	0.479126	0.21679	0.49469	0.00978701	0.165777	0.505749	0.0351357	0.0279883	0.268156	0.415112	0.024213	-0.0728739	0.0951541
SS - Malicious Schadenfreude	CRY_11R	I do not take pleasure in another’s failure.	0.633867	0.438007	0.257236	0.385682	0.274776	0.13202	0.268442	0.291335	0.213825	0.029844	0.361651	0.226773	0.19924	-0.0318245	0.0164078
SS - Malicious Schadenfreude	CRY_12	I laugh when someone just misses the bus.	0.526604	0.412838	0.162255	0.303145	0.145749	0.206765	0.352744	0.156689	-0.0258783	0.235329	0.380282	0.114773	-0.0359268	0.193045	0.0406006
SS - Malicious Schadenfreude	CRY_7	I enjoy it when others get low grades.	0.616172	0.264208	0.420418	0.163618	0.355032	0.238143	0.11774	0.346673	0.123811	0.193773	0.147621	0.317755	0.117637	0.129711	0.0801862
SS - Malicious Schadenfreude	CRY_8R	I do not like watching others on their bad day.	0.565376	0.50629	0.108149	0.374205	0.0982139	0.234317	0.316278	0.110172	0.170047	0.144233	0.380928	0.102511	0.153896	0.0992631	-0.0377133
SS - Malicious Schadenfreude	CRY_9R	I do not enjoy seeing someone’s computer crash.	0.56074	0.445046	0.167141	0.288228	0.122569	0.284508	0.267216	0.124491	0.12379	0.223037	0.280514	0.106827	0.114821	0.19515	0.0244265
SS - Benign Schadenfreude	CRY_1R	I do not enjoy watching segments of videos where people fall.	0.335664	0.557773	-0.205503	0.628159	-0.0431095	-0.136146	0.652905	0.0208808	-0.0826077	-0.0903167	0.766431	-0.139987	-0.102198	-0.103584	-0.015368
SS - Benign Schadenfreude	CRY_5R	It’s not funny when a person walks into a closed sliding-glass door.	0.327096	0.549569	-0.206581	0.559791	-0.0828477	-0.044461	0.567919	-0.0316835	-0.018905	-0.038094	0.699459	-0.102305	-0.0445365	-0.0743975	-0.0989239
SS - Benign Schadenfreude	CRY_6	I think it’s funny when I see a person make a fool of himself or herself.	0.445888	0.629974	-0.156186	0.650642	-0.0173915	-0.0494065	0.661684	0.0414607	-0.0323721	-0.0299062	0.743683	-0.132912	-0.0472132	-0.0298704	0.0236193
CSS - Schadenfreude	KZ_1	Seeing others fail can sometimes feel good.	0.667835	0.422571	0.31201	0.543878	0.442503	-0.13567	0.365713	0.488665	0.201823	-0.218192	0.511851	0.27612	0.189086	-0.282406	0.10335
CSS - Schadenfreude	KZ_2	When someone I dislike fails at something, it makes me smile.	0.579968	0.365977	0.272026	0.52961	0.426197	-0.211754	0.359427	0.477187	0.162815	-0.272958	0.455462	0.191215	0.160252	-0.290899	0.1882
CSS - Schadenfreude	KZ_3	When somebody beats me at something, I secretly hope something bad will happen to them.	0.710631	0.279228	0.51205	0.194614	0.450642	0.228907	-0.00254159	0.440751	0.366302	0.0488578	0.0751565	0.422355	0.356229	-0.032036	0.0431797
CSS - Schadenfreude	KZ_4	I take pleasure in somebody better than me having a setback.	0.685901	0.0913856	0.683779	0.181611	0.695676	-0.0264057	0.106438	0.70423	0.0422384	0.00133487	0.277045	0.639373	0.0234973	-0.166484	0.0746646
CSS - Schadenfreude	KZ_5	Hollywood celebrities get what is coming to them.	0.398921	0.242659	0.196617	0.287846	0.254216	-0.0386933	0.270263	0.278418	-0.0135101	-0.00966403	0.22736	0.0429737	-0.0019845	0.0285539	0.248586
CSS - Schadenfreude	KZ_6	Somebody that has what I want should ‘not have it all.’	0.618209	0.0450258	0.655656	0.0400142	0.591156	0.12539	-0.0320933	0.577451	0.103702	0.109077	0.0325905	0.52989	0.0978455	0.00385771	0.12708
BeMaS - Malicious Envy	BMES_1	I wish that superior people lose their advantage.	0.568183	-0.0828353	0.734726	0.0935003	0.778439	-0.16563	0.0476551	0.788665	-0.067166	-0.0661637	-0.0704291	0.366341	-0.0337308	-0.0211412	0.580538
BeMaS - Malicious Envy	BMES_2	If other people have something that I want for myself, I wish to take it away from them.	0.593376	0.0551886	0.616384	0.0198312	0.537066	0.167082	-0.11115	0.518161	0.222907	0.0767123	-0.121146	0.424011	0.229296	0.035894	0.201068
BeMaS - Malicious Envy	BMES_3	I feel ill will towards people I envy.	0.604699	-0.0678373	0.760765	-0.0534844	0.676665	0.113496	-0.228374	0.655101	0.261349	0.00964815	-0.150387	0.628992	0.256536	-0.103408	0.118069
BeMaS - Malicious Envy	BMES_4	Envious feelings cause me to dislike the other person.	0.569304	-0.0538417	0.705129	-0.021927	0.642344	0.0746717	-0.190076	0.626364	0.240291	-0.0194429	-0.140461	0.550201	0.240611	-0.101035	0.164838
BeMaS - Malicious Envy	BMES_5	Seeing other people’s achievements makes me resent them.	0.675647	-0.0764284	0.851822	-0.0726666	0.749185	0.146785	-0.16788	0.722869	0.133367	0.124075	-0.10641	0.681606	0.129915	-0.00161647	0.168917
ACME - Affective Dissonance	ACME_10	When my friends are having a good time I often get angry.	0.471013	-0.0238617	0.560614	-0.215171	0.368454	0.406003	-0.258683	0.315251	0.18225	0.326153	-0.243333	0.472831	0.17304	0.221796	-0.0129456
ACME - Affective Dissonance	ACME_11	People who are cheery disgust me.	0.573538	0.19967	0.440359	0.0480253	0.325036	0.324628	-0.00531915	0.30023	0.173051	0.248024	0.066749	0.401767	0.155752	0.137649	-0.0445494
ACME - Affective Dissonance	ACME_18	I like making other people uncomfortable.	0.526706	0.516169	0.0540459	0.277103	-0.0219416	0.397058	0.0538936	-0.0367686	0.523527	0.092492	0.0324157	-0.0123544	0.517082	0.124748	-0.0295484
ACME - Affective Dissonance	ACME_19	I get a kick out of making other people feel stupid.	0.626171	0.554762	0.126114	0.328997	0.0589143	0.388321	0.0935315	0.0487776	0.532048	0.0843243	0.110458	0.0716593	0.521331	0.0867166	-0.0425669
ACME - Affective Dissonance	ACME_2	I think it’s fun to push people around one in a while.	0.65317	0.530177	0.182388	0.267811	0.0784562	0.458558	0.0524472	0.0591478	0.520944	0.161846	0.0781784	0.136469	0.507237	0.139495	-0.0770487
ACME - Affective Dissonance	ACME_20	When my friends get angry I often feel like laughing.	0.573808	0.611401	0.00777071	0.316386	-0.0857308	0.480876	0.142229	-0.0996919	0.476288	0.198148	0.120755	-0.0419639	0.4666	0.221488	-0.064619
ACME - Affective Dissonance	ACME_21	Sometimes I enjoy seeing people cry.	0.568996	0.54558	0.0710475	0.256212	-0.037318	0.482986	0.0580735	-0.0587571	0.512921	0.183351	0.040078	0.0141387	0.503497	0.198145	-0.0650775
ACME - Affective Dissonance	ACME_26	Sometimes its funny to see people get humiliated.	0.654722	0.676781	0.0310279	0.635707	0.120488	0.0791705	0.48491	0.163001	0.266815	-0.0649839	0.626107	0.0708977	0.243978	-0.114428	-0.056007
ACME - Affective Dissonance	ACME_27	If I could get away with it, there are some people I would enjoy hurting.	0.58707	0.444849	0.197128	0.40513	0.231791	0.100218	0.0714227	0.247255	0.579416	-0.222863	0.0961698	0.0914808	0.580008	-0.185492	0.0997459
ACME - Affective Dissonance	ACME_36	I admit that I enjoy irritating other people.	0.615456	0.539649	0.129816	0.424709	0.136675	0.209698	0.226666	0.14942	0.394303	-0.00867122	0.297026	0.107851	0.380618	-0.0319306	-0.024927
ACME - Affective Dissonance	ACME_5	I love watching people get angry.	0.703199	0.611225	0.154135	0.380099	0.0903289	0.402388	0.188072	0.0860022	0.458788	0.142643	0.245881	0.131994	0.44111	0.106558	-0.0812801
ACME - Affective Dissonance	ACME_6	I enjoy seeing strangers scared.	0.546805	0.510868	0.0823404	0.165788	-0.0751905	0.578795	0.116366	-0.104326	0.299343	0.399484	0.0873914	0.0384379	0.286959	0.383175	-0.0948998
